# Supplementary material for: Genomic exaptation enables Lasius niger adaptation to urban environments
Source: BMC Evol Biol. 2017 Feb 7;17(Suppl 1):39. doi: 10.1186/s12862-016-0867-x (PMC5333191; doi:10.1186/s12862-016-0867-x)
Supplement: Additional file 1: Tables S1-13. — Samples, number of CYP, OR, OBP and desturases genes, results of selection detection, neuropeptides. (XLSX 47 kb) [file 12862_2016_867_MOESM1_ESM.xlsx]

## Sheet: Table 1
Table 1 Sample sizes
Habitat type	Geographical location	Sample size, individuals
Natural	Istra distr., Moscow reg., Russia	76
Natural	Istra distr., Moscow reg., Russia	74
Natural	Istra distr., Moscow reg., Russia	71
Urban	Mocow State University campus	69
Urban	Michurinsky prosp., Moscow	75
Urban	Vorobyovy Gory park, Moscow	45

## Sheet: Table 2
Table 2 Blastp results for proteins coded by genes from contaminant contigs
Protein(s)	Organism	Similarity	Query cover	Alignment length
calmodulin	Brugia malayi	100	96	140
30S ribosomal protein S10	Dyella ginsengisoli	100	100	103
uridylate kinase	Erwinia tracheiphila	100	65	157
ATPase AAA	Escherichia coli	100	80	114
transposase	Escherichia coli	100	100	97
binding--dependent transport system inner membrane component family protein	Escherichia coli	100	93	127
hypothetical protein	Ewardsiella ictaluri	100	60	140
MAP kinase kinase kinase mkh1	Fusarium oxysporum f. sp.	99	59	137
integrase core domain protein	Klebsiella pneumoniae	99	75	255
Carbamoyl-phosphate synthase large chain	Klebsiella pneumoniae	99	86	313
Succinyl-CoA ligase [ADP-forming] beta chain	Klebsiella pneumoniae	98	100	127
gMP synthase domain protein	Klebsiella variicola	100	83	129
XRE family transcriptional regulator	Lactobacillus plantarum	100	71	181
ubiquitin family protein	Necator americanus	100	100	229
50S ribosomal protein L14	Nocardioides sp.	99	84	103
D-lactate dehydrogenase	Propionibacterium acnes	98	75	187
response regulator	Propionibacterium acnes	99	77	110
L-proline glycine betaine ABC transport system permease	Propionibacterium acnes	99	92	123
pyruvate kinase	Salmonella enterica	97	59	120
carboxyl transferase	Streptomyces iranensis	99	55	103
hypothetical protein YEW_GT29130	Yersinia enterocolitica	98	171	146
dihydrolipoyl dehydrogenase	Yersinia entomophaga	99	87	136
transposase	Yersinia pestis	98	61	126
cell division protein MukB	Yersinia pestis	98	97	334
transposase	Yersinia pestis	98	100	340
formate dehydrogenase	Yersinia pestis	99	52	117

## Sheet: Table 3
Table 3 List of predicted genes of L.niger glutathione transferases and their closest orthologs from C. floridanus
Lasius niger	Camponotus floridanus
g16243*	-
g4928*	XP_011262918.1
g29590*	XP_011260834.1 (EFN65387.1)
g21474*	XP_011260793.1
KMQ84643.1	XP_011260793.1
KMR04753.1	XP_011266593.1
g31700*	XP_011260834.1 (EFN65387.1)
g9089*	XP_011262918.1
g33264*	XP_011262918.1
KMQ97936.1	XP_011260834.1 (EFN65387.1)
g8490*	XP_011266593.1
KMQ89185.1	XP_011260793.1
KMQ97840.1	XP_011255352.1
KMQ89038.1	XP_011265519.1
KMQ89039.1	XP_011265525.1 (EFN62035.1)
*on chimeric contig with bacterial sequences

## Sheet: Table 4
Table 4 Number of CYP genes of selected species. *Quality: I — number of all fragments CYP genes, II — number of genes with more than a half known coding sequence, III — number of complete genes with known both start and stop codons. For minor CYP families numbers are given in next order: I/II/III
Cytochrome P450 family	Quality*	L. niger	C. floridanus	H.saltator	A. echinatior	A. cephalotes	S. invicta	L. humile	P. barbatus	C. biroi	A. mellifera	N. vitripennis	M.faraonis	C. obscurior	V. emeryi	W. auropunctata
4	I	22	59	21	16	27	56	56	33	61	5	32	50	12	81	133
	II	10	24	11	10	10	16	14	15	16	5	31	22	6	12	22
	III	2	13	3	7	3	4	6	5	10	5	28	?	?	?	?
6	I	30	39	22	14	18	54	38	18	10	19	31	33	11	36	57
	II	9	20	18	14	9	22	23	13	10	15	29	27	6	32	26
	III	2	14	7	12	2	9	9	6	7	14	28	?	?	?	?
9	I	55	27	49	23	4	14	-	1	41	5	17	32	10	32	50
	II	40	13	16	17	3	8	-	-	23	5	17	22	6	11	25
	III	19	11	13	6	3	5	-	-	2	4	17	8	5	1	3
12		5/2/-	2/2/1	1/1/1	3/3/1	4/2/1	1/1/1	5/3/2	5/2/1	3/3/3	1/1/1	2/2/1	?	?	?	?
18		2/1/-	1/1/1	1/1/1	1/1/1	1/1/1	1/-/-	1/1/1	1/1/1	1/1/1	1/1/1	1/1/1	?	?	?	?
28		-/-/-	-/-/-	1/1/-	-/-/-	-/-/-	-/-/-	-/-/-	-/-/-	-/-/-	-/-/-	-/-/-	?	?	?	?
49		-/-/-	3/3/2	1/1/1	-/-/-	-/-/-	1/1/-	1/1/1	1/1/-	2/2/2	1/1/1	1/1/1	?	?	?	?
301		3/2/-	1/1/1	1/1/-	1/1/1	1/1/-	1/1/1	1/1/1	1/1/1	5/5/5	1/1/1	1/1/1	?	?	?	?
302		1/1/-	1/1/1	1/1/1	1/1/1	1/1/1	1/1/-	1/1/1	1/1/-	2/2/2	1/1/1	1/1/1	?	?	?	?
303		1/1/1	2/2/2	2/2/1	1/1/1	1/1/1	1/1/-	2/2/2	1/1/1	1/1/1	1/1/-	2/2/2	?	?	?	?
304		3/1/-	1/1/1	3/2/-	1/1/-	1/1/-	2/2/-	1/1/-	1/1/-	-/-/-	1/1/1	-/-/-	?	?	?	?
305		4/3/-	3/3/1	2/1/1	1/1/-	3/3/2	6/2/-	5/4/1	3/3/2	3/3/3	3/3/3	2/2/2	?	?	?	?
306		1/-/-	1/1/-	1/1/1	1/1/1	2/1/-	1/-/-	1/1/1	2/1/-	2/2/2	1/1/1	1/1/1	?	?	?	?
307		1/1/1	1/1/1	1/1/1	1/1/1	1/1/1	1/1/1	1/1/1	1/1/1	1/1/1	-/-/-	1/1/1	?	?	?	?
308		-/-/-	-/-/-	2/1/-	-/-/-	-/-/-	-/-/-	-/-/-	-/-/-	-/-/-	-/-/-	-/-/-	?	?	?	?
314		-/-/-	1/1/1	1/1/1	-/-/-	-/-/-	-/-/-	-/-/-	-/-/-	1/1/1	1/1/1	1/1/1	?	?	?	?
315		1/1/-	1/1/-	1/1/1	1/1/1	1/1/-	1/1/1	1/1/1	1/1/-	1/1/1	1/1/1	1/1/1	?	?	?	?
Total	I	129	143	111	65	65	141	114	70	134	42	94	?	?	?	?
	II	72	75	61	53	35	57	54	42	71	38	93	?	?	?	?
	III	25	50	33	33	15	21	29	18	41	35	86	?	?	?	?

## Sheet: Table 5
Table 5. Codons of ants' CYP9 under positive selection according to MEME. Also statistics and p-value and posterior probability are given for SLAC, FEL and FUBAR methods. Positively selected sites highlighted by red, negatively selected (according to FEL, SLAC or FUBAR) sites highlighted by blue. Significant values highlighted by yellow
Codon	SLAC dN-dS	SLAC p-value	FEL dN-dS	FEL p-value	MEME ω+	MEME p-value	FUBAR dN-dS	FUBAR Post. Pr.
10	0.002	0.755	-0.04	0.178	>100	0.037	-0.397	0.006
32	-0.943	1	-0.04	0.004	46.311	0.05	-0.302	0
57	0	0	-0.034	0.128	77.172	0.059	-0.336	0.009
58	-0.649	0.991	-0.048	0.001	9.233	0.03	-0.316	0
74	-0.371	0.96	-0.019	0.107	36.41	0	-0.221	0.008
100	-0.626	0.978	-0.093	0.006	4.63	0.026	-0.575	0.003
101	0.108	0.412	0.01	0.666	21.559	0	-0.008	0.247
107	-0.905	1	-0.056	0	4.799	0.028	-0.39	0
124	-0.667	0.996	-0.074	0	11.378	0.016	-0.308	0
127	-0.617	0.991	-0.062	0.001	35.121	0.001	-0.26	0
128	-0.003	0.564	-0.002	0.918	4.944	0.054	-0.111	0.121
132	-0.476	0.974	-0.055	0.006	>100	0	-0.278	0
134	-0.12	0.75	-0.008	0.584	>100	0.007	-0.14	0.106
136	-0.749	1	-0.046	0	12.636	0.006	-0.391	0
143	-0.738	1	-0.037	0.001	4.53	0.056	-0.329	0
146	-0.13	0.751	-0.013	0.387	15.138	0	-0.17	0.053
178	0.08	0.449	-0.002	0.927	3.191	0.072	-0.066	0.266
228	-0.527	0.989	-0.061	0.001	>100	0.005	-0.308	0
232	-0.644	0.997	-0.042	0.005	3.319	0.059	-0.292	0
237	-0.168	0.785	-0.026	0.191	50.63	0.099	-0.187	0.033
241	-0.488	0.961	-0.042	0.06	2016-05-14	0.031	-0.207	0.009
244	0.107	0.422	0.019	0.543	3.558	0.002	-0.002	0.105
247	0.825	0.224	0.014	0.793	>100	0.045	-0.19	0.201
254	-0.841	0.999	-0.77	0	78.071	0.014	-5.867	0
258	-0.265	0.873	-0.02	0.253	4.854	0.028	-0.201	0.031
262	-0.167	0.73	-0.009	0.754	11.144	0.051	-0.025	0.084
265	-0.422	0.984	-0.022	0.04	71.997	0.001	-0.218	0.004
303	-0.664	1	-0.055	0	>100	0.053	-0.367	0
318	0.089	0.436	0.007	0.611	18.34	0.032	-0.021	0.425
400	-0.321	0.973	-0.02	0.047	17.648	0.003	-0.145	0.01
402	-0.543	0.976	-0.052	0.041	8.836	0.057	-0.229	0.011
405	-0.243	0.852	-0.016	0.309	4.36	0.029	-0.174	0.026
408	0.233	0.264	0.044	0.116	32.5	0	0.041	0.194
409	-0.665	0.994	-0.093	0.001	3.175	0.074	-0.35	0.001
410	0.013	0.535	-0.014	0.444	8.51	0.042	-0.133	0.092
411	-0.75	1	-0.054	0	>100	0.084	-0.342	0
413	0.248	0.22	0.026	0.117	8.983	0.084	0.107	0.779
434	-1.105	1	-0.076	0	16.294	0.007	-0.395	0
436	-0.195	0.795	-0.014	0.479	3.489	0.052	-0.184	0.046
437	0.655	0.014	0.053	0.004	15.332	0	0.252	0.972
444	-0.4	0.964	-0.034	0.007	6.992	0.002	-0.281	0
459	-0.131	0.79	-0.005	0.625	5.014	0.027	-0.123	0.097
474	-0.495	0.969	-0.055	0.007	97.576	0.007	-0.241	0.001
507	-0.637	0.999	-0.045	0	12.864	0.08	-0.361	0
511	-0.412	0.988	-0.022	0.028	38.391	0.013	-0.214	0.003
520	-0.989	1	-0.061	0	33.3	0.034	-0.418	0
524	0.026	0.531	-0.001	0.957	10.778	0.007	-0.056	0.197
526	-0.283	0.84	-0.054	0.125	36.499	0	-0.24	0.033
528	0.116	0.396	0.005	0.749	2.654	0.099	-0.043	0.314
530	-0.215	0.794	-0.011	0.693	12.838	0.015	-0.011	0.062
549	-0.272	0.81	-0.007	0.708	>100	0.021	-0.191	0.056
550	0.159	0.443	-0.007	0.815	77.14	0.007	-0.08	0.122
551	-0.261	0.811	-0.012	0.718	>100	0.01	-0.094	0.105
553	0.751	0.065	0.07	0.009	32.906	0.001	0.275	0.838
554	-0.014	0.614	0.054	0.127	52.628	0.017	0.058	0.528
556	0.012	0.572	0.009	0.933	>100	0.004	-0.954	0.347
560	0.137	0.496	-0.034	0.888	37.923	0.031	3.638	0.691
561	1.024	0.073	0.128	0.458	37.194	0.012	-0.066	0.716
563	0.452	0.483	0.214	0.064	>100	0.074	1.792	0.858

## Sheet: Table 6
Table 6. Inferred by SLAC aminoacid substitutions in ants CYP9
Leu	Ile	Met	Val	Ser	Pro	Thr	Ala	Tyr	His	Gln	Asn	Lys	Asp	Glu	Cys	Trp	Arg	Gly	Mix
Phe	391	168	38	89	57	9	13	17	157	8	1	6	3	2	1	27	7	8	6
Leu		401	226	279	66	59	35	33	17	25	48	7	14	9	8	9	30	22	6
Ile			225	613	26	10	198	46	4	3	6	36	27	5	3	4		17	8
Met				119	13	11	116	26	3		4	6	33		7	1	6	13	2
Val					26	9	92	283	12	5	8	13	9	18	50	7	5	5	41
Ser						130	298	177	21	6	11	224	28	27	11	59	9	44	121
Pro							46	79	2	12	32	4	9	4	14	1		37	5
Thr								301	5	4	4	118	73	17	17	3	3	19	29
Ala									2	6	7	19	18	40	86	4	2	7	137
Tyr										106	4	36	6	11	4	48	6	13	2
His											73	94	9	40	11	4		63	2
Gln												14	113	16	90	1	3	95	2
Asn													210	308	42	5		27	46
Lys														22	292	1	1	283	26
Asp															402	1		5	88
Glu																2	1	18	54
Cys																	4	18	14
Trp																		11	4
Arg																			39

## Sheet: Table 7
Table 7. Number of OR and OBP genes of studied species
Species	Predicted genes of odorant receptors	Их них включены в анализ (болльше половины длины кодируюшего региона)	OBP number
L. niger	75	31	3
C. floridanus	225	49	7
A.echinatior	118	62	9
A. cephalotes	269	142	12
S. invicta	193	106	16
P. barbatus	273	102	13
H. saltator	157	87	11
L. humile	156	85	12
C. biroi	474	335	18
A. mellifera	127	121	21
M. pharaoinis	325	230	17
V. emeryi	424	334	20
W. auropunctata	391	203	19
C. obscuritor	155	81	12

## Sheet: Table 8
Table 8. Tandem duplications of odorant receptors in L.niger and similar sequences in other species
Cluster of tandem genes	L. niger	C.floridanus	H.saltator	A.cephalotes	A.mellifera
1	g6705	EFN67337	EFN78619 EFN78625 EFN78623 EFN78622		NP_001229897 NP_001229898
	g6703	EFN67339 EFN67340	EFN78624 EFN78628 EFN78627		NP_001229896 NP_001229899
2	g3631	EFN67333
	g3633			00003036-RA
	g3634	EFN67332	EFN78909	00003037-RA
	g3635		EFN78908
	g3632
3	g958		EFN78637
	g959		EFN78636
	g960
	g961		EFN78630
	g962
4	g4213	EFN71820
	g4212	EFN71821
5	g13021
	g13020

## Sheet: Table 9
Table 9. Genes and fragments of desaturase genes in comparison with D.melanogaster orthologs
Species	Total desaturase genes fragments	Suitable for analysis	D. melanogaster genes orthologs					Hymenopteran specific desaturase groups	Other
			CG15331	CG8630	desat1	CG9743	CG9747
L. niger	14	11		5	1	1	1	2	1
C. floridanus	12	11	1	3	1	1	2	2	1
A. echinatior	11	10	1	1	1	1	1	5
A. cephalotes	14	10	1	2		1	1	5
S. invicta	9	9		2	6		1
P. barbatus	12	8	1	3	1		1	2
H.saltator	15	14	1	2	2	1		7	1
L. humile	30	14	1	1		1	3	8
C.biroi	6	6	1	1	1	1	1
A. mellifera	8	8	1	3	1	1	1
N. vitripennis	13	13	1	1	1		3	5	2

## Sheet: Table 10
Table 10 Statistically significant positive selection cases found by pairwisee Z-test separately for each desaturase genes group (only ants)(
Gene groups		Ants genes under selection in the group	Total ant genes in the group	Genes under selection %	Gene clusters under selection in the group	Total gene clusters in the group
D. melanogaster genes orthologs	CG15331	3	7	43	3	7
	CG8630	14	20	70	15	17
	desat1	8	13	62	5	7
	CG9743	6	7	86	6	7
	CG9747	9	11	82	8	8
Hymenopteran specific desaturase groups		9	31	29	10	17
Others		2	3	67	2	3

[truncated: 4 more sheets: Table 11, Table 12, Table 13, Figure1]
